# Supplementary material for: Impact of optic disc hemorrhage on subsequent glaucoma progression in mild-to-moderate myopia
Source: PLoS One. 2017 Dec 18;12(12):e0189706. doi: 10.1371/journal.pone.0189706 (PMC5734762; doi:10.1371/journal.pone.0189706)
Supplement: S1 Table — (XLSX) [file pone.0189706.s001.xlsx]

## Sheet: Sheet1
Patient N	DH group	Laterality	Structural progression	Structural duration	Functional progression	Functional duration
1	1	1	0	138	0	138
2	1	2	0	138	0	138
3	1	1	0	42	0	42
4	1	2	1	25	1	75
5	1	1	1	48	0	60
6	1	2	1	24	0	67
7	1	1	1	36	0	131
8	1	2	1	23	0	108
9	1	1	0	128	0	128
10	1	1	1	21	1	61
11	1	1	0	106	1	63
12	1	1	1	26	0	70
13	1	2	1	28	1	96
14	1	1	0	106	1	120
15	1	2	1	16	1	73
16	1	2	1	26	0	140
17	1	1	1	25	0	84
18	1	2	1	41	0	75
19	1	1	1	23	1	87
20	1	2	1	12	1	65
21	1	2	0	120	1	97
22	1	2	0	52	1	52
23	1	2	0	42	0	44
24	1	1	1	40	0	42
25	1	2	0	50	0	50
26	1	1	0	79	1	95
27	1	1	0	42	0	42
28	1	1	1	19	0	51
29	1	2	0	54	0	54
30	1	2	1	16	0	75
31	1	2	0	58	0	58
32	1	2	0	66	1	27
33	1	1	0	66	1	78
34	1	2	0	48	0	42
35	1	2	0	48	0	48
36	1	2	1	28	0	48
37	1	1	1	56	0	59
38	1	1	1	44	0	59
39	1	1	1	53	0	53
40	1	1	0	56	0	56
41	1	2	1	8	0	43
42	1	1	1	27	0	44
43	1	2	1	44	0	44
44	1	2	1	36	0	46
45	1	1	1	48	0	92
46	1	2	0	88	0	88
47	1	2	0	42	0	42
48	1	2	1	35	0	42
49	1	1	1	48	0	108
50	1	1	0	49	0	49
51	1	2	0	48	0	42
52	1	2	0	42	0	42
53	1	2	0	42	0	42
54	1	2	1	48	0	89
55	1	1	0	42	0	42
56	1	2	1	38	0	42
57	1	2	0	48	0	42
58	1	2	0	48	1	29
59	1	1	0	61	0	61
1	2	2	0	90	0	90
2	2	2	0	95	0	95
3	2	1	0	48	0	48
4	2	1	0	95	0	95
5	2	2	0	60	0	60
6	2	2	0	67	0	67
7	2	1	0	131	0	131
8	2	2	1	84	0	108
9	2	2	0	128	1	96
10	2	1	1	84	0	99
11	2	2	0	93	0	93
12	2	2	0	46	0	46
13	2	1	0	102	0	102
14	2	2	0	106	0	106
15	2	2	1	48	0	86
16	2	2	0	131	0	131
17	2	1	0	84	0	84
18	2	2	0	102	0	102
19	2	2	0	81	1	81
20	2	2	1	96	1	68
21	2	1	1	96	1	68
22	2	1	0	52	0	52
23	2	1	1	49	1	37
24	2	1	0	42	0	42
25	2	1	0	50	0	50
26	2	2	1	60	1	95
27	2	1	0	42	0	42
28	2	1	0	51	0	51
29	2	2	1	60	0	54
30	2	1	0	49	1	24
31	2	1	0	58	0	58
32	2	2	1	27	1	42
33	2	1	1	14	1	35
34	2	2	0	49	0	42
35	2	2	0	48	0	48
36	2	2	0	48	0	48
37	2	2	1	36	1	49
38	2	1	1	36	0	42
39	2	1	0	53	0	53
40	2	1	0	56	0	56
41	2	1	0	43	0	43
42	2	1	0	50	0	50
43	2	2	0	54	0	54
44	2	2	0	48	0	46
45	2	2	1	84	1	103
46	2	1	0	88	0	88
47	2	1	0	48	0	42
48	2	2	0	48	0	42
49	2	2	1	72	1	108
50	2	2	0	49	0	49
51	2	2	1	15	0	42
52	2	1	0	42	0	42
53	2	2	0	42	0	42
54	2	2	0	89	0	89
55	2	1	0	42	0	42
56	2	2	1	24	0	42
57	2	1	0	47	0	42
58	2	1	0	77	0	77
59	2	2	0	48	0	42
